# Supplementary material for: Myogenic differentiation of human myoblasts and Mesenchymal stromal cells under GDF11 on Poly-ɛ-caprolactone-collagen I-Polyethylene-nanofibers
Source: BMC Mol Cell Biol. 2023 May 15;24:18. doi: 10.1186/s12860-023-00478-1 (PMC10184409; doi:10.1186/s12860-023-00478-1)
Supplement: Supplementary file 4 — Additional file 4 [file 12860_2023_478_MOESM4_ESM.xls]

## Sheet: Metadata Template
title	Myogenic differentiation of human myoblasts and mesenchymal stromal cells under GDF11 on poly-ε-caprolactone-collagen I-polyethylene-nanofibers
summary	To analyze the effects of growth differentiation factor 11 (GDF11) on myogenic differentiation of human myoblasts (Mb) and adipogenic mesenchymal stromal cell (ADSC) co-cultures on poly-ε-caprolactone (PCL)-collagen I-polyethylene (PEO)-nanofibers under serum-free culture conditions. Co-culture of human myoblasts (Mb) and ADSC were allowed to myogenically differentiate on PCL-collagen I-PEO-nanof…
summary
overall design	3 samples per group (serum-free, serum-free + GDF11, standard medium, n =3) were analyzed. Human muscle tissue served as control.
SAMPLES
Sample name	title	description	source name	organism	characteristics: differentiation condition	molecule	label	platform
SAMPLE 1	Mb+ADSC under standard myogenic differentiation 1	test	primary cells	human	standard including donor horse serum	total RNA	SYBR Green
SAMPLE 2	Mb+ADSC under standard myogenic differentiation 2	test	primary cells	human	standard including donor horse serum	total RNA	SYBR Green
SAMPLE 3	Mb+ADSC under standard myogenic differentiation 3	test	primary cells	human	standard including donor horse serum	total RNA	SYBR Green
SAMPLE 4	Mb+ADSC under serum-free myogenic differentiation 1	test	primary cells	human	serum-free	total RNA	SYBR Green
SAMPLE 5	Mb+ADSC under serum-free myogenic differentiation 2	test	primary cells	human	serum-free	total RNA	SYBR Green
SAMPLE 6	Mb+ADSC under serum-free myogenic differentiation 3	test	primary cells	human	serum-free	total RNA	SYBR Green
SAMPLE 7	Mb+ADSC under serum-free + GDF11 myogenic differentiation 1	test	primary cells	human	serum-free+GDF11	total RNA	SYBR Green
SAMPLE 8	Mb+ADSC under serum-free + GDF11 myogenic differentiation 2	test	primary cells	human	serum-free+GDF12	total RNA	SYBR Green
SAMPLE 9	Mb+ADSC under serum-free + GDF11 myogenic differentiation 3	test	primary cells	human	serum-free+GDF13	total RNA	SYBR Green
SAMPLE 10	human muscle probe 1	control	human tissue	human	control	total RNA	SYBR Green
SAMPLE 11	human muscle probe 2	control	human tissue	human	control	total RNA	SYBR Green
SAMPLE 12	human muscle probe 3	control	human tissue	human	control	total RNA	SYBR Green
PROTOCOLS including Nucleic acid extraction, reverse transcription
growth protocol	Cells were co-cultures on PCL-collagen I-PEO-nanofiber scaffolds and allowed to proliferate in DMEM+10%fetal calf serum+1% penicillin/streptomycin (P/S) for 7 days
treatment protocol	Myogenic differentiation was started by switching to the following differentiation media for 28 days: standard = DMEM/Ham'sF12+1% L-Glutamin+ 1% P/S+0.4µg/ml dexamethason+ 1 ng/ml basic fibroblast growth factor (bFGF) + 2% donor horse serum (DHS), serum-free = DMEM/Ham'sF12+1% L-Glutamin+ 1% P/S+0.4µg/ml dexamethason+ 1 ng/ml basic fibroblast growth factor (bFGF) + 0.2% Ultroser® G, serum-free+GD…
extract protocol	total RNA, using TRIZOL, chloroform, and isopropranol, RNA dissolved in RNAse free water and concentration measured with NanoDrop 1000 Spectrophotometer (Thermofisher)
label protocol	commercial kit: QuantiTect Reverse transcription Kit for transcribing 2 µl RNA into cDNA (Qiagen GmbH)
data processing	Matrix non-normalized: cDNA amplification using SsoAdvanced Universal SYBR Green PCR Supermix (Bio-Rad) and Light Cycler (Bio-Rad CFX96 TouchTM), 1 µl cDNA + 1,5 µl for primer + 1.5 µl rev primer, 95°C for 30 seconds followed by 40 cycles of amplification. GAPDH was measured as housekeeping gene separately for MYH2 and ACTA1 because MYH2 and ACTA1 were measured on different days. Data were normal…
primer	MYH2 for GGGCCTTTCAAGAGGGACAC rev TGCGCTCCCTTTCAGACTTT, ACTA1 for CACAATGTGCGACGAAGACG rev CTCTCTTGCTCTGAGCCTCG, GAPDH for TCCACCCATGGCAAATTCCA rev TTCCCGTTCTCAGCCTTGAC
PLATFORM
# If your panel of PCR assays is already deposited in GEO, please fill in platform column in SAMPLES section and ignore this PLATFORM section.
# If your panel of PCR assays is not in GEO, please complete the fields below and include platform annotation columns in Matrix normalized Template (see example).
title	Human myoblast/ADSC RT-PCR Array
technology	RT-PCR
distribution	virtual
organism	Cells co-cultured on nanofiber scaffolds
manufacturer	Bio-Rad
manufacture protocol	see manufacturer's website
catalog number	1855196
description	PCR assay
description
# Platform Column Definitions: describe the contents of each platform column in the Matrix normalized Template
ID	ID
GB_ACC	RefSeq accession number of spotted sequence
Gene name	Gene name
Description	Gene description

## Sheet: Matrix non-normalized Template
# Matrix non-normalized table for RT-PCR submission.
# The ID_REF column must contain unique identifiers.
# SAMPLE columns should report non-normalized data (e.g., raw Ct_Target).
# SAMPLE column header names must match Sample name column in SAMPLES section of Metadata sheet.
ID_REF	SAMPLE 1	SAMPLE 2	SAMPLE 3	SAMPLE 4	SAMPLE 5	SAMPLE 6	SAMPLE 7	SAMPLE 8	SAMPLE 9	SAMPLE 10	SAMPLE 11	SAMPLE 12
Ct MYH2	33.4074	33.3509	33.6357	30.7012	31.4426	32.6385	36.5789	36.3419	38.2159	23.8245	23.4107	23.9447
Ct GAPDH (for MYH2)	21.8278	21.7815	22.1918	16.1415	16.3156	16.348	26.2944	26.2316	26.3812	15.5035	15.4774	15.8733
Ct ACTA1	34.0309	33.9906	33.8649	37.3203	36.3582	39.1495	38.828	40.8761	37.7453	22.0182	21.417	23.2731
Ct GAPDH (for ACTA1)	20.2294	20.2362	20.2027	22.461	22.6154	23.1604	28.1393	27.2183	27.3499	18.3687	18.0972	16.6129

## Sheet: Matrix normalized Template
# Matrix normalized table for RT-PCR submission.
# The ID_REF column must contain unique identifiers.
# The header 1, header 2, header 3 columns should include PLATFORM annotations if your panel of PCR assays is not in GEO.
# SAMPLE columns should report normalized data used to draw study's conclusions [target gene signal normalized to housekeeping genes; e.g., 2^-ΔCt, where -ΔCt = -(Ct_Target − Ct_HKG)]
# SAMPLE values that should be disregarded may be left blank or labeled as "null".
# SAMPLE column header names must match Sample name column in SAMPLES section of Metadata sheet.
ID_REF	GB_ACC	Gene Name	Description	SAMPLE 1	SAMPLE 2	SAMPLE 3	SAMPLE 4	SAMPLE 5	SAMPLE 6	SAMPLE 7	SAMPLE 8	SAMPLE 9	SAMPLE 10	SAMPLE 11	SAMPLE 12
A01	NM_001100112.1	MYH2	myosin heavy chain 2 (actin-based motor protein)	0.000326732	0.000329052	0.00035896	4.14084e-05	2.79462e-05	1.24756e-05	0.000801805	0.000904682	0.000273776	0.00312703	0.00409106	0.00371751
A02	NM_001256799.3	GAPDH	housekeeping gene
B01	NM_001100.4	ACTA1	actin alpha 1, skeletal muscle	7.00367e-05	7.23643e-05	7.71353e-05	3.36424e-05	7.29486e-05	1.53751e-05	0.000605865	7.73713e-05	0.000742473	0.079686	0.100148	0.0098874
B02	NM_001256799.3	GAPDH	housekeeping gene

## Sheet: Fold Change Template
# Fold change data = test/control
# e.g., SAMPLEtest target gene signal normalized to housekeeping gene (2^-ΔCttest)/SAMPLEcontrol target gene signal normalized to HKG (2^-ΔCtcontrol)
# 2^-ΔΔCt, where -ΔΔCt = -[ΔCttest -ΔCtcontrol]
ID_REF	Sample 1 to Sample 10	Sample 2 to Sample 11	Sample 3 to Sample 12	Sample 4 to Sample 10	Sample 5 to Sample 11	Sample 6 to Sample 12	Sample 7 to Sample 10	Sample 8 to Sample 11	Sample 9 to Sample 12
A01	0.104486	0.080432	0.0965593	0.0132421	0.00683104	0.00751744	0.256411	0.221137	0.073645
A02
B01	0.000878908	0.000722577	0.00780137	0.000422188	0.000728412	0.00155501	0.00760316	0.000772573	0.0750928
B02
ID_REF	GB_ACC	Gene Name	Description	SAMPLE 1	SAMPLE 2	SAMPLE 3	SAMPLE 4	SAMPLE 5	SAMPLE 6	SAMPLE 7	SAMPLE 8	SAMPLE 9	SAMPLE 10	SAMPLE 11	SAMPLE 12
A01	NM_001100112.1	MYH2	myosin heavy chain 2 (actin-based motor protein)	0.000326732	0.000329052	0.00035896	4.14084e-05	2.79462e-05	1.24756e-05	0.000801805	0.000904682	0.000273776	0.00312703	0.00409106	0.00371751
A02	NM_001256799.3	GAPDH	housekeeping gene
B01	NM_001100.4	ACTA1	actin alpha 1, skeletal muscle	7.00367e-05	7.23643e-05	7.71353e-05	3.36424e-05	7.29486e-05	1.53751e-05	0.000605865	7.73713e-05	0.000742473	0.079686	0.100148	0.0098874
B02	NM_001256799.3	GAPDH	housekeeping gene
